# Supplementary material for: Comparative Metabolic Profiling in Drosophila suzukii by Combined Treatment of Fumigant Phosphine and Low Temperature
Source: Metabolites. 2024 Sep 28;14(10):526. doi: 10.3390/metabo14100526 (PMC11509839; doi:10.3390/metabo14100526)
Supplement: Supplementary file 1 [file metabolites-14-00526-s001.zip]

Archive with 1 entries (1 files):
- metabolites-3217130-supplementary.pdf
